# Supplementary material for: Functional comparison of exome capture-based methods for transcriptomic profiling of formalin-fixed paraffin-embedded tumors
Source: NPJ Genom Med. 2021 Aug 12;6:66. doi: 10.1038/s41525-021-00231-7 (PMC8360986; doi:10.1038/s41525-021-00231-7)
Supplement: Supplementary file 1 — Supplementary Data 1 [file 41525_2021_231_MOESM1_ESM.xlsx]

## Sheet: Suppl. Data 1
Supplementary Data 1: Clinical and pathologic characteristics of patients and their individual samples
Sample ID	Type Sample (FF/FFPE)	Primary tumor type	Primary tumor site	Specimen Site	Block Age (months)	Histopathological Diagnosis	Age at Diagnosis (yrs)	Gender	Sample Collection (Pre/Post Chemotherapy)
R01_FF	FF	Adenocarcinoma	Gastroesophageal junction	Brain (Left parietal lobe)	NA	Metastatic adenocarcinoma	70.5	Male	Post-chemo
R01_AGI	FFPE	Adenocarcinoma	Gastroesophageal junction	Brain (Left parietal lobe)	30	Metastatic adenocarcinoma	70.5	Male	Post-chemo
R01_IDT	FFPE	Adenocarcinoma	Gastroesophageal junction	Brain (Left parietal lobe)	30	Metastatic adenocarcinoma	70.5	Male	Post-chemo
R01_TBS	FFPE	Adenocarcinoma	Gastroesophageal junction	Brain (Left parietal lobe)	30	Metastatic adenocarcinoma	70.5	Male	Post-chemo
R02_FF	FF	Unknown Primary	Unknown Primary	Brain (Cerebellum)	NA	Metastatic poorly differentiated carcinoma with glandular differentiation and focal signet ring cell features (differential dx includes adenocarcinoma of bladder, breast, gastrointestinal tract and lung, and urothelial carcinoma with adenocarcinomatous differentiation)	72.1	Male	Pre-chemo
R02_AGI	FFPE	Unknown Primary	Unknown Primary	Brain (Cerebellum)	39	Metastatic poorly differentiated carcinoma with glandular differentiation and focal signet ring cell features (differential dx includes adenocarcinoma of bladder, breast, gastrointestinal tract and lung, and urothelial carcinoma with adenocarcinomatous differentiation)	72.1	Male	Pre-chemo
R02_IDT	FFPE	Unknown Primary	Unknown Primary	Brain (Cerebellum)	39	Metastatic poorly differentiated carcinoma with glandular differentiation and focal signet ring cell features (differential dx includes adenocarcinoma of bladder, breast, gastrointestinal tract and lung, and urothelial carcinoma with adenocarcinomatous differentiation)	72.1	Male	Pre-chemo
R02_TBS	FFPE	Unknown Primary	Unknown Primary	Brain (Cerebellum)	39	Metastatic poorly differentiated carcinoma with glandular differentiation and focal signet ring cell features (differential dx includes adenocarcinoma of bladder, breast, gastrointestinal tract and lung, and urothelial carcinoma with adenocarcinomatous differentiation)	72.1	Male	Pre-chemo
R03_FF	FF	Urothelial carcinoma	Bladder	Brain	NA	Metastatic urothelial carcinoma	56.5	Male	Post-chemo
R03_AGI	FFPE	Urothelial carcinoma	Bladder	Brain (Left frontal tumor)	33	Metastatic urothelial carcinoma	56.5	Male	Post-chemo
R03_IDT	FFPE	Urothelial carcinoma	Bladder	Brain (Left frontal tumor)	33	Metastatic urothelial carcinoma	56.5	Male	Post-chemo
R03_TBS	FFPE	Urothelial carcinoma	Bladder	Brain (Left frontal tumor)	33	Metastatic urothelial carcinoma	56.5	Male	Post-chemo
R04_FF	FF	Urothelial carcinoma	Bladder	Bladder	NA	Invasive high grade urothelial carcinoma, with necrosis and focal keratinizing squamous differentiation.	75.4	Female	Pre-chemo
R04_AGI	FFPE	Urothelial carcinoma	Bladder	Bladder	NA	Invasive high grade urothelial carcinoma, with necrosis and focal keratinizing squamous differentiation.	75.4	Female	Pre-chemo
R04_IDT	FFPE	Urothelial carcinoma	Bladder	Bladder	NA	Invasive high grade urothelial carcinoma, with necrosis and focal keratinizing squamous differentiation.	75.4	Female	Pre-chemo
R04_TBS	FFPE	Urothelial carcinoma	Bladder	Bladder	NA	Invasive high grade urothelial carcinoma, with necrosis and focal keratinizing squamous differentiation.	75.4	Female	Pre-chemo
R05_FF	FF	Papillary thyroid carcinoma	Thyroid	Occipital skull	NA	Metastatic papillary thyroid carcinoma	26.1	Female	Pre-chemo
R05_AGI	FFPE	Papillary thyroid carcinoma	Thyroid	Occipital skull	50	Metastatic papillary thyroid carcinoma	26.1	Female	Pre-chemo
R05_IDT	FFPE	Papillary thyroid carcinoma	Thyroid	Occipital skull	53	Metastatic papillary thyroid carcinoma	26.1	Female	Pre-chemo
R05_TBS	FFPE	Papillary thyroid carcinoma	Thyroid	Occipital skull	53	Metastatic papillary thyroid carcinoma	26.1	Female	Pre-chemo
R06_FF	FF	Urothelial carcinoma	Bladder	Bladder	NA	Invasive high-grade urothelial carcinoma	69	Male	Post-chemo
R06_AGI	FFPE	Urothelial carcinoma	Bladder	Bladder	49	Invasive high-grade urothelial carcinoma	69	Male	Post-chemo
R06_IDT	FFPE	Urothelial carcinoma	Bladder	Bladder	49	Invasive high-grade urothelial carcinoma	69	Male	Post-chemo
R06_TBS	FFPE	Urothelial carcinoma	Bladder	Bladder	49	Invasive high-grade urothelial carcinoma	69	Male	Post-chemo
R07_FF	FF	Urothelial carcinoma	Bladder	Bladder	NA	Invasive high grade urothelial carcinoma	71.1	Female	Post-chemo
R07_AGI	FFPE	Urothelial carcinoma	Bladder	Bladder	49	Invasive high grade urothelial carcinoma	71.1	Female	Post-chemo
R07_IDT	FFPE	Urothelial carcinoma	Bladder	Bladder	49	Invasive high grade urothelial carcinoma	71.1	Female	Post-chemo
R08_FF	FF	Leiomyosarcoma	Soft tissue, retroperitoneum	Soft tissue, retroperitoneum	NA	Low-grade leiomyosarcoma	54.1	Female	Pre-chemo
R08_AGI	FFPE	Leiomyosarcoma	Soft tissue, retroperitoneum	Soft tissue, retroperitoneum	NA	Low-grade leiomyosarcoma	54.1	Female	Pre-chemo
R08_IDT	FFPE	Leiomyosarcoma	Soft tissue, retroperitoneum	Soft tissue, retroperitoneum	NA	Low-grade leiomyosarcoma	54.1	Female	Pre-chemo
R08_TBS	FFPE	Leiomyosarcoma	Soft tissue, retroperitoneum	Soft tissue, retroperitoneum	NA	Low-grade leiomyosarcoma	54.1	Female	Pre-chemo
R09_FF	FF	Urothelial carcinoma	Bladder	Bladder	NA	Invasive high-grade urothelial carcinoma, multifocal.	70.6	Female	Pre-chemo
R09_AGI	FFPE	Urothelial carcinoma	Bladder	Bladder	59	Invasive high-grade urothelial carcinoma, multifocal.	70.6	Female	Pre-chemo
R09_IDT	FFPE	Urothelial carcinoma	Bladder	Bladder	59	Invasive high-grade urothelial carcinoma, multifocal.	70.6	Female	Pre-chemo
R09_TBS	FFPE	Urothelial carcinoma	Bladder	Bladder	59	Invasive high-grade urothelial carcinoma, multifocal.	70.6	Female	Pre-chemo
R10_FF	FF	Medullary Carcinoma	Colon	Colon	NA	Medullary Carcinoma	58.6	Female	Post-chemo
R10_AGI	FFPE	Medullary Carcinoma	Colon	Colon	20	Medullary Carcinoma	58.6	Female	Post-chemo
R10_IDT	FFPE	Medullary Carcinoma	Colon	Colon	20	Medullary Carcinoma	58.6	Female	Post-chemo
R10_TBS	FFPE	Medullary Carcinoma	Colon	Colon	20	Medullary Carcinoma	58.6	Female	Post-chemo
R11_FF	FF	Recurrent/Residual diffuse Glioma	Brain	Brain	NA	Oligodendroglioma	46.6	Male	Pre-chemo
R11_AGI	FFPE	Recurrent/Residual diffuse Glioma	Brain	Brain	27	Recurrent/Residual diffuse Glioma	46.6	Male	Pre-chemo
R11_IDT	FFPE	Recurrent/Residual diffuse Glioma	Brain	Brain	27	Recurrent/Residual diffuse Glioma	46.6	Male	Pre-chemo
R11_TBS	FFPE	Recurrent/Residual diffuse Glioma	Brain	Brain	27	Recurrent/Residual diffuse Glioma	46.6	Male	Pre-chemo
