# Supplementary material for: Functional comparison of exome capture-based methods for transcriptomic profiling of formalin-fixed paraffin-embedded tumors
Source: NPJ Genom Med. 2021 Aug 12;6:66. doi: 10.1038/s41525-021-00231-7 (PMC8360986; doi:10.1038/s41525-021-00231-7)
Supplement: Supplementary file 2 — Supplementary Data 2 [file 41525_2021_231_MOESM2_ESM.xlsx]

## Sheet: Suppl. Data 2
Supplementary Data 2: Alignment statistics of FFPE capture-based methods and the matched FF-TruSeq samples.
Sample ID	Set ID	percent of reads mapped to multiple loci	percent of reads unmapped percent too short	Average input read length	Number of input reads	Number of reads mapped to multiple loci	Uniquely mapped reads percent	Uniquely mapped reads number	multimapped reads percent	Capture method
R01_FF	1	0.0372	7.05	152	48826490	1816619	88.64	43279887	3.72056	Frozen
R01_AGI	1	0.0173	2.37	202	32289219	560165	95.5	30834707	1.73484	FFPE Agilent
R01_IDT	1	0.0617	1.82	202	62258845	3841689	90.94	56617780	6.17051	FFPE IDT
R01_TBS	1	0.0376	5.07	202	54892640	2065494	90.61	49735696	3.76279	FFPE TWIST
R02_FF	2	0.0411	3.79	152	46177311	1898760	91.79	42384230	4.11189	Frozen
R02_AGI	2	0.0182	2.06	202	33169593	604113	95.61	31712948	1.82129	FFPE Agilent
R02_IDT	2	0.063	1.43	202	32609018	2054505	91.63	29879217	6.30042	FFPE IDT
R02_TBS	2	0.0399	3.77	202	28093829	1122111	91.75	25774824	3.99415	FFPE TWIST
R03_FF	3	0.0458	2.07	152	76766723	3512296	93.08	71457135	4.57528	Frozen
R03_AGI	3	0.016	2.43	202	34421576	551676	95.39	32833210	1.6027	FFPE Agilent
R03_IDT	3	0.0518	1.77	202	46484181	2409453	91.68	42618255	5.18338	FFPE IDT
R03_TBS	3	0.0316	5.79	202	38910910	1229816	88.27	34347038	3.16059	FFPE TWIST
R04_FF	4	0.05	3.9	152	41558316	2077311	90.87	37763949	4.99854	Frozen
R04_AGI	4	0.0156	5.8	202	44268741	688637	91.98	40720306	1.55558	FFPE Agilent
R04_IDT	4	0.0526	1.82	202	39337143	2068807	92.29	36302565	5.25917	FFPE IDT
R04_TBS	4	0.0307	3.25	202	60365319	1851827	93.04	56165531	3.0677	FFPE TWIST
R05_FF	5	0.0302	18.25	202	35542643	1073141	71.76	25504427	3.01931	Frozen
R05_AGI	5	0.0149	6.39	202	33213730	495011	91.74	30470295	1.49038	FFPE Agilent
R05_IDT	5	0.0635	2.86	202	27822836	1766522	89.75	24970717	6.34918	FFPE IDT
R05_TBS	5	0.0339	12.94	202	27342721	926785	82.1	22447649	3.38951	FFPE TWIST
R06_FF	6	0.0262	12.79	152	38570660	1011453	84.16	32460914	2.62234	Frozen
R06_AGI	6	0.0154	4.17	202	34969844	536962	93.83	32811784	1.5355	FFPE Agilent
R06_IDT	6	0.0522	1.76	202	36330671	1895276	92.19	33491841	5.21674	FFPE IDT
R06_TBS	6	0.0317	10.2	202	42743713	1354641	82.64	35322744	3.16922	FFPE TWIST
R07_FF	7	0.0392	9.46	152	36551665	1433960	86.27	31531386	3.9231	Frozen
R07_AGI	7	0.0131	8.28	202	30073093	392779	89.95	27050446	1.30608	FFPE Agilent
R07_IDT	7	0.0479	3.16	202	10798191	517166	91.63	9894432	4.78938	FFPE IDT
R08_FF	8	0.0249	4.47	202	47508515	1182829	92.35	43872130	2.48972	Frozen
R08_AGI	8	0.0109	12.37	202	41800222	454199	85.56	35765447	1.08659	FFPE Agilent
R08_IDT	8	0.0513	1.75	202	55613303	2855079	92.44	51411456	5.13381	FFPE IDT
R08_TBS	8	0.0282	3.96	202	32488891	916416	92.29	29982674	2.82071	FFPE TWIST
R09_FF	9	0.0387	2.9	152	40322906	1560740	93.01	37502881	3.8706	Frozen
R09_AGI	9	0.0148	3.76	202	32292722	479203	94.38	30477422	1.48393	FFPE Agilent
R09_IDT	9	0.0488	1.26	202	49827757	2429730	93.33	46506004	4.87626	FFPE IDT
R09_TBS	9	0.0305	6.33	202	47214728	1440856	88.07	41581492	3.05171	FFPE TWIST
R10_FF	10	0.0478	8.39	150	34636781	1655211	85.75	29700235	4.77877	Frozen
R10_AGI	10	0.0212	4.14	202	30826731	652603	92.66	28565198	2.117	FFPE Agilent
R10_IDT	10	0.0553	1.86	202	23764077	1313712	91.31	21699112	5.52814	FFPE IDT
R10_TBS	10	0.0322	5.81	202	22315390	719160	90.06	20096375	3.22271	FFPE TWIST
R11_FF	11	0.0426	8.72	150	42439866	1808089	86.83	36849415	4.26036	Frozen
R11_AGI	11	0.013	3.95	202	54015301	702561	94.16	50859054	1.30067	FFPE Agilent
R11_IDT	11	0.056	1.69	202	50419192	2824477	91.69	46231276	5.60199	FFPE IDT
R11_TBS	11	0.0303	1.99	202	44301127	1344216	94.2	41733425	3.03427	FFPE TWIST
