# Supplementary material for: Functional comparison of exome capture-based methods for transcriptomic profiling of formalin-fixed paraffin-embedded tumors
Source: NPJ Genom Med. 2021 Aug 12;6:66. doi: 10.1038/s41525-021-00231-7 (PMC8360986; doi:10.1038/s41525-021-00231-7)
Supplement: Supplementary file 3 — Supplementary Data 3 [file 41525_2021_231_MOESM3_ESM.xlsx]

## Sheet: Suppl. Data 3
Supplementary Data 3: The Spearman’s r squared for the correlations among the global expression profiles of the three FFPE capture-based exome methods and the FF-TruSeq.
	R01_FF	R01_AGI	R01_TBS	R01_IDT	R02_FF	R02_AGI	R02_TBS	R02_IDT	R03_FF	R03_AGI	R03_IDT	R03_TBS	R04_FF	R04_AGI	R04_TBS	R04_IDT	R05_FF	R05_TBS	R05_IDT	R05_AGI	R06_FF	R06_AGI	R06_IDT	R06_TBS	R07_FF	R07_AGI	R07_IDT	R08_AGI	R08_TBS	R08_IDT	R08_FF	R09_FF	R09_AGI	R09_IDT	R09_TBS	R10_FF	R10_AGI	R10_TBS	R10_IDT	R11_FF	R11_AGI	R11_TBS	R11_IDT
R01_FF	1	0.86	0.88	0.87	0.77	0.69	0.74	0.73	0.83	0.75	0.77	0.77	0.81	0.74	0.78	0.77	0.76	0.7	0.69	0.68	0.79	0.72	0.75	0.76	0.69	0.68	0.73	0.61	0.66	0.66	0.7	0.78	0.72	0.73	0.75	0.83	0.8	0.82	0.8	0.65	0.55	0.6	0.58
R01_AGI	0.86	1	0.94	0.93	0.73	0.81	0.75	0.73	0.8	0.86	0.8	0.81	0.73	0.85	0.79	0.76	0.72	0.77	0.76	0.81	0.75	0.84	0.79	0.8	0.7	0.81	0.77	0.74	0.69	0.67	0.67	0.7	0.83	0.77	0.79	0.73	0.89	0.83	0.81	0.54	0.68	0.63	0.62
R01_TBS	0.88	0.94	1	0.98	0.76	0.76	0.82	0.8	0.82	0.81	0.85	0.87	0.77	0.79	0.85	0.83	0.75	0.8	0.79	0.74	0.78	0.78	0.83	0.84	0.69	0.74	0.8	0.67	0.73	0.73	0.68	0.72	0.78	0.82	0.83	0.78	0.85	0.9	0.88	0.6	0.61	0.68	0.67
R01_IDT	0.87	0.93	0.98	1	0.74	0.75	0.8	0.81	0.81	0.8	0.87	0.85	0.75	0.78	0.82	0.84	0.74	0.78	0.81	0.74	0.76	0.78	0.85	0.83	0.68	0.73	0.82	0.66	0.72	0.74	0.67	0.71	0.77	0.84	0.82	0.77	0.84	0.88	0.89	0.59	0.61	0.67	0.69
R02_FF	0.77	0.73	0.76	0.74	1	0.86	0.9	0.89	0.8	0.76	0.77	0.78	0.81	0.72	0.77	0.76	0.81	0.72	0.71	0.7	0.84	0.73	0.75	0.77	0.65	0.66	0.7	0.64	0.69	0.69	0.73	0.75	0.73	0.74	0.75	0.76	0.74	0.76	0.74	0.72	0.62	0.67	0.66
R02_AGI	0.69	0.81	0.76	0.75	0.86	1	0.91	0.9	0.73	0.85	0.78	0.79	0.69	0.82	0.75	0.73	0.73	0.78	0.77	0.82	0.76	0.83	0.77	0.79	0.65	0.78	0.73	0.79	0.73	0.71	0.71	0.67	0.83	0.76	0.78	0.63	0.81	0.74	0.73	0.62	0.8	0.73	0.72
R02_TBS	0.74	0.75	0.82	0.8	0.9	0.91	1	0.97	0.75	0.78	0.83	0.84	0.74	0.74	0.82	0.81	0.77	0.78	0.78	0.73	0.79	0.75	0.82	0.82	0.64	0.69	0.76	0.69	0.78	0.78	0.72	0.7	0.76	0.81	0.81	0.71	0.77	0.83	0.8	0.7	0.7	0.79	0.78
R02_IDT	0.73	0.73	0.8	0.81	0.89	0.9	0.97	1	0.73	0.76	0.84	0.81	0.73	0.73	0.8	0.83	0.76	0.76	0.8	0.72	0.78	0.74	0.83	0.8	0.62	0.67	0.77	0.67	0.76	0.8	0.71	0.68	0.75	0.83	0.79	0.7	0.75	0.8	0.82	0.69	0.68	0.77	0.8
R03_FF	0.83	0.8	0.82	0.81	0.8	0.73	0.75	0.73	1	0.86	0.86	0.87	0.83	0.77	0.79	0.77	0.81	0.75	0.73	0.72	0.86	0.79	0.8	0.82	0.67	0.72	0.74	0.64	0.67	0.65	0.72	0.79	0.78	0.78	0.81	0.83	0.8	0.81	0.79	0.66	0.57	0.6	0.58
R03_AGI	0.75	0.86	0.81	0.8	0.76	0.85	0.78	0.76	0.86	1	0.93	0.94	0.77	0.88	0.82	0.79	0.76	0.8	0.79	0.83	0.83	0.91	0.85	0.87	0.73	0.84	0.8	0.77	0.72	0.7	0.71	0.77	0.9	0.84	0.86	0.72	0.87	0.81	0.8	0.58	0.71	0.66	0.64
R03_IDT	0.77	0.8	0.85	0.87	0.77	0.78	0.83	0.84	0.86	0.93	1	0.97	0.79	0.81	0.86	0.87	0.78	0.81	0.84	0.76	0.84	0.83	0.92	0.89	0.71	0.76	0.85	0.69	0.75	0.78	0.71	0.78	0.84	0.91	0.89	0.76	0.82	0.86	0.88	0.63	0.63	0.69	0.72
R03_TBS	0.77	0.81	0.87	0.85	0.78	0.79	0.84	0.81	0.87	0.94	0.97	1	0.79	0.82	0.87	0.84	0.78	0.84	0.83	0.77	0.84	0.85	0.89	0.91	0.72	0.78	0.84	0.71	0.77	0.75	0.72	0.79	0.85	0.89	0.91	0.76	0.83	0.88	0.85	0.62	0.65	0.71	0.69
R04_FF	0.81	0.73	0.77	0.75	0.81	0.69	0.74	0.73	0.83	0.77	0.79	0.79	1	0.84	0.89	0.89	0.82	0.72	0.71	0.7	0.85	0.73	0.76	0.77	0.73	0.75	0.8	0.63	0.69	0.68	0.75	0.78	0.74	0.76	0.77	0.85	0.79	0.82	0.79	0.69	0.54	0.59	0.58
R04_AGI	0.74	0.85	0.79	0.78	0.72	0.82	0.74	0.73	0.77	0.88	0.81	0.82	0.84	1	0.9	0.87	0.73	0.8	0.79	0.84	0.77	0.88	0.8	0.82	0.78	0.91	0.85	0.8	0.73	0.7	0.71	0.71	0.86	0.79	0.81	0.7	0.88	0.81	0.8	0.54	0.7	0.63	0.62
R04_TBS	0.78	0.79	0.85	0.82	0.77	0.75	0.82	0.8	0.79	0.82	0.86	0.87	0.89	0.9	1	0.95	0.77	0.8	0.8	0.76	0.81	0.79	0.84	0.85	0.77	0.81	0.87	0.69	0.79	0.76	0.72	0.74	0.8	0.84	0.84	0.78	0.83	0.89	0.86	0.61	0.61	0.7	0.66
R04_IDT	0.77	0.76	0.83	0.84	0.76	0.73	0.81	0.83	0.77	0.79	0.87	0.84	0.89	0.87	0.95	1	0.77	0.77	0.81	0.73	0.8	0.77	0.86	0.83	0.74	0.77	0.88	0.66	0.75	0.8	0.71	0.73	0.78	0.86	0.82	0.8	0.82	0.88	0.9	0.63	0.58	0.66	0.7
R05_FF	0.76	0.72	0.75	0.74	0.81	0.73	0.77	0.76	0.81	0.76	0.78	0.78	0.82	0.73	0.77	0.77	1	0.86	0.84	0.82	0.83	0.71	0.75	0.76	0.67	0.69	0.73	0.67	0.73	0.72	0.77	0.75	0.74	0.76	0.77	0.79	0.76	0.77	0.76	0.73	0.62	0.67	0.66
R05_TBS	0.7	0.77	0.8	0.78	0.72	0.78	0.78	0.76	0.75	0.8	0.81	0.84	0.72	0.8	0.8	0.77	0.86	1	0.95	0.9	0.74	0.77	0.79	0.82	0.71	0.78	0.82	0.74	0.76	0.74	0.71	0.69	0.79	0.81	0.84	0.67	0.79	0.81	0.79	0.59	0.69	0.71	0.69
R05_IDT	0.69	0.76	0.79	0.81	0.71	0.77	0.78	0.8	0.73	0.79	0.84	0.83	0.71	0.79	0.8	0.81	0.84	0.95	1	0.88	0.73	0.76	0.82	0.8	0.69	0.77	0.84	0.73	0.75	0.77	0.71	0.68	0.78	0.84	0.82	0.67	0.78	0.8	0.82	0.59	0.68	0.7	0.73
R05_AGI	0.68	0.81	0.74	0.74	0.7	0.82	0.73	0.72	0.72	0.83	0.76	0.77	0.7	0.84	0.76	0.73	0.82	0.9	0.88	1	0.72	0.82	0.74	0.76	0.7	0.84	0.76	0.79	0.72	0.69	0.69	0.66	0.83	0.75	0.77	0.64	0.83	0.75	0.74	0.56	0.72	0.65	0.64
R06_FF	0.79	0.75	0.78	0.76	0.84	0.76	0.79	0.78	0.86	0.83	0.84	0.84	0.85	0.77	0.81	0.8	0.83	0.74	0.73	0.72	1	0.85	0.87	0.89	0.7	0.72	0.75	0.69	0.73	0.72	0.77	0.8	0.8	0.81	0.83	0.79	0.77	0.79	0.77	0.72	0.63	0.67	0.66
R06_AGI	0.72	0.84	0.78	0.78	0.73	0.83	0.75	0.74	0.79	0.91	0.83	0.85	0.73	0.88	0.79	0.77	0.71	0.77	0.76	0.82	0.85	1	0.91	0.93	0.7	0.84	0.78	0.79	0.72	0.7	0.7	0.74	0.9	0.82	0.84	0.67	0.85	0.78	0.76	0.55	0.72	0.65	0.64
R06_IDT	0.75	0.79	0.83	0.85	0.75	0.77	0.82	0.83	0.8	0.85	0.92	0.89	0.76	0.8	0.84	0.86	0.75	0.79	0.82	0.74	0.87	0.91	1	0.97	0.68	0.75	0.84	0.7	0.75	0.78	0.71	0.76	0.83	0.91	0.88	0.73	0.8	0.84	0.86	0.61	0.64	0.7	0.73
R06_TBS	0.76	0.8	0.84	0.83	0.77	0.79	0.82	0.8	0.82	0.87	0.89	0.91	0.77	0.82	0.85	0.83	0.76	0.82	0.8	0.76	0.89	0.93	0.97	1	0.71	0.78	0.82	0.72	0.76	0.75	0.73	0.77	0.85	0.88	0.91	0.74	0.81	0.85	0.82	0.61	0.66	0.7	0.69
R07_FF	0.69	0.7	0.69	0.68	0.65	0.65	0.64	0.62	0.67	0.73	0.71	0.72	0.73	0.78	0.77	0.74	0.67	0.71	0.69	0.7	0.7	0.7	0.68	0.71	1	0.82	0.81	0.66	0.66	0.63	0.63	0.71	0.7	0.68	0.71	0.64	0.73	0.72	0.7	0.49	0.56	0.57	0.54
R07_AGI	0.68	0.81	0.74	0.73	0.66	0.78	0.69	0.67	0.72	0.84	0.76	0.78	0.75	0.91	0.81	0.77	0.69	0.78	0.77	0.84	0.72	0.84	0.75	0.78	0.82	1	0.88	0.8	0.72	0.68	0.7	0.67	0.84	0.75	0.78	0.66	0.86	0.77	0.76	0.53	0.7	0.62	0.6
R07_IDT	0.73	0.77	0.8	0.82	0.7	0.73	0.76	0.77	0.74	0.8	0.85	0.84	0.8	0.85	0.87	0.88	0.73	0.82	0.84	0.76	0.75	0.78	0.84	0.82	0.81	0.88	1	0.72	0.76	0.78	0.72	0.7	0.78	0.85	0.83	0.73	0.82	0.85	0.87	0.6	0.63	0.67	0.69
R08_AGI	0.61	0.74	0.67	0.66	0.64	0.79	0.69	0.67	0.64	0.77	0.69	0.71	0.63	0.8	0.69	0.66	0.67	0.74	0.73	0.79	0.69	0.79	0.7	0.72	0.66	0.8	0.72	1	0.89	0.86	0.87	0.61	0.81	0.72	0.75	0.54	0.74	0.66	0.65	0.56	0.79	0.7	0.68
R08_TBS	0.66	0.69	0.73	0.72	0.69	0.73	0.78	0.76	0.67	0.72	0.75	0.77	0.69	0.73	0.79	0.75	0.73	0.76	0.75	0.72	0.73	0.72	0.75	0.76	0.66	0.72	0.76	0.89	1	0.94	0.9	0.65	0.75	0.78	0.79	0.63	0.71	0.75	0.73	0.65	0.71	0.78	0.75
R08_IDT	0.66	0.67	0.73	0.74	0.69	0.71	0.78	0.8	0.65	0.7	0.78	0.75	0.68	0.7	0.76	0.8	0.72	0.74	0.77	0.69	0.72	0.7	0.78	0.75	0.63	0.68	0.78	0.86	0.94	1	0.89	0.64	0.73	0.81	0.77	0.64	0.7	0.75	0.77	0.66	0.68	0.75	0.79
R08_FF	0.7	0.67	0.68	0.67	0.73	0.71	0.72	0.71	0.72	0.71	0.71	0.72	0.75	0.71	0.72	0.71	0.77	0.71	0.71	0.69	0.77	0.7	0.71	0.73	0.63	0.7	0.72	0.87	0.9	0.89	1	0.68	0.73	0.74	0.75	0.69	0.69	0.7	0.68	0.74	0.68	0.7	0.69
R09_FF	0.78	0.7	0.72	0.71	0.75	0.67	0.7	0.68	0.79	0.77	0.78	0.79	0.78	0.71	0.74	0.73	0.75	0.69	0.68	0.66	0.8	0.74	0.76	0.77	0.71	0.67	0.7	0.61	0.65	0.64	0.68	1	0.82	0.83	0.85	0.72	0.71	0.73	0.71	0.6	0.54	0.58	0.57
R09_AGI	0.72	0.83	0.78	0.77	0.73	0.83	0.76	0.75	0.78	0.9	0.84	0.85	0.74	0.86	0.8	0.78	0.74	0.79	0.78	0.83	0.8	0.9	0.83	0.85	0.7	0.84	0.78	0.81	0.75	0.73	0.73	0.82	1	0.91	0.93	0.67	0.84	0.78	0.76	0.58	0.72	0.67	0.66
R09_IDT	0.73	0.77	0.82	0.84	0.74	0.76	0.81	0.83	0.78	0.84	0.91	0.89	0.76	0.79	0.84	0.86	0.76	0.81	0.84	0.75	0.81	0.82	0.91	0.88	0.68	0.75	0.85	0.72	0.78	0.81	0.74	0.83	0.91	1	0.97	0.71	0.79	0.83	0.85	0.62	0.65	0.71	0.74
R09_TBS	0.75	0.79	0.83	0.82	0.75	0.78	0.81	0.79	0.81	0.86	0.89	0.91	0.77	0.81	0.84	0.82	0.77	0.84	0.82	0.77	0.83	0.84	0.88	0.91	0.71	0.78	0.83	0.75	0.79	0.77	0.75	0.85	0.93	0.97	1	0.72	0.8	0.83	0.81	0.62	0.67	0.71	0.7
R10_FF	0.83	0.73	0.78	0.77	0.76	0.63	0.71	0.7	0.83	0.72	0.76	0.76	0.85	0.7	0.78	0.8	0.79	0.67	0.67	0.64	0.79	0.67	0.73	0.74	0.64	0.66	0.73	0.54	0.63	0.64	0.69	0.72	0.67	0.71	0.72	1	0.83	0.88	0.86	0.69	0.46	0.54	0.54
R10_AGI	0.8	0.89	0.85	0.84	0.74	0.81	0.77	0.75	0.8	0.87	0.82	0.83	0.79	0.88	0.83	0.82	0.76	0.79	0.78	0.83	0.77	0.85	0.8	0.81	0.73	0.86	0.82	0.74	0.71	0.7	0.69	0.71	0.84	0.79	0.8	0.83	1	0.93	0.91	0.58	0.66	0.63	0.62
R10_TBS	0.82	0.83	0.9	0.88	0.76	0.74	0.83	0.8	0.81	0.81	0.86	0.88	0.82	0.81	0.89	0.88	0.77	0.81	0.8	0.75	0.79	0.78	0.84	0.85	0.72	0.77	0.85	0.66	0.75	0.75	0.7	0.73	0.78	0.83	0.83	0.88	0.93	1	0.96	0.62	0.58	0.67	0.66
R10_IDT	0.8	0.81	0.88	0.89	0.74	0.73	0.8	0.82	0.79	0.8	0.88	0.85	0.79	0.8	0.86	0.9	0.76	0.79	0.82	0.74	0.77	0.76	0.86	0.82	0.7	0.76	0.87	0.65	0.73	0.77	0.68	0.71	0.76	0.85	0.81	0.86	0.91	0.96	1	0.61	0.57	0.65	0.69
R11_FF	0.65	0.54	0.6	0.59	0.72	0.62	0.7	0.69	0.66	0.58	0.63	0.62	0.69	0.54	0.61	0.63	0.73	0.59	0.59	0.56	0.72	0.55	0.61	0.61	0.49	0.53	0.6	0.56	0.65	0.66	0.74	0.6	0.58	0.62	0.62	0.69	0.58	0.62	0.61	1	0.72	0.8	0.8
R11_AGI	0.55	0.68	0.61	0.61	0.62	0.8	0.7	0.68	0.57	0.71	0.63	0.65	0.54	0.7	0.61	0.58	0.62	0.69	0.68	0.72	0.63	0.72	0.64	0.66	0.56	0.7	0.63	0.79	0.71	0.68	0.68	0.54	0.72	0.65	0.67	0.46	0.66	0.58	0.57	0.72	1	0.9	0.88
R11_TBS	0.6	0.63	0.68	0.67	0.67	0.73	0.79	0.77	0.6	0.66	0.69	0.71	0.59	0.63	0.7	0.66	0.67	0.71	0.7	0.65	0.67	0.65	0.7	0.7	0.57	0.62	0.67	0.7	0.78	0.75	0.7	0.58	0.67	0.71	0.71	0.54	0.63	0.67	0.65	0.8	0.9	1	0.95
R11_IDT	0.58	0.62	0.67	0.69	0.66	0.72	0.78	0.8	0.58	0.64	0.72	0.69	0.58	0.62	0.66	0.7	0.66	0.69	0.73	0.64	0.66	0.64	0.73	0.69	0.54	0.6	0.69	0.68	0.75	0.79	0.69	0.57	0.66	0.74	0.7	0.54	0.62	0.66	0.69	0.8	0.88	0.95	1
