# Supplementary material for: Functional comparison of exome capture-based methods for transcriptomic profiling of formalin-fixed paraffin-embedded tumors
Source: NPJ Genom Med. 2021 Aug 12;6:66. doi: 10.1038/s41525-021-00231-7 (PMC8360986; doi:10.1038/s41525-021-00231-7)
Supplement: Supplementary file 4 — Supplementary Data 4 [file 41525_2021_231_MOESM4_ESM.xlsx]

## Sheet: Suppl. Data 4
Supplementary Data 4: Agreement between consensus molecular classifier using RNA-seq data from FF-TruSeq and matched FFPE capture-based methods from the bladder cancer samples.
Comparator	Agreement	Kappa	p value	Misclassified subtype(s)
FF-TruSeq vs Agilent	0.8	0.7	0.004	LumNS
FF-TruSeq vs TWIST	0.5	0.4	0.02	LumU/ LumNS
FF-TruSeq vs IDT	0.6	0.5	0.01	LumU/ LumNS
