# Supplementary material for: Functional comparison of exome capture-based methods for transcriptomic profiling of formalin-fixed paraffin-embedded tumors
Source: NPJ Genom Med. 2021 Aug 12;6:66. doi: 10.1038/s41525-021-00231-7 (PMC8360986; doi:10.1038/s41525-021-00231-7)
Supplement: Supplementary file 5 — Supplementary Data 5 [file 41525_2021_231_MOESM5_ESM.xlsx]

## Sheet: Suppl. Data 5
Supplementary Data 5: Junction read counts of the identified gene fusions in FF-TruSeq tumor samples and matched FFPE exome capture-based methods
Sample ID	Capture Method	Fusion Name	Junction Read Count	Spanning Frag Count	Splice Type	Left Gene	Left Break point	Right Gene	Right Break point	Large Anchor Support	FFPM	Left Break Dinuc	Left Break Entropy	Right Break Dinuc	Right Break Entropy	annotations
R02	Frozen	NCOA4--RET	57	35	ONLY_REF_SPLICE	NCOA4^ENSG00000138293.15	chr10:51582939:+	RET^ENSG00000165731.13	chr10:43612032:+		NA	NA	NA	NA	NA	NA
R02	Agilent	NCOA4--RET	30	2	ONLY_REF_SPLICE	NCOA4^ENSG00000138293.15	chr10:51582939:+	RET^ENSG00000165731.13	chr10:43612032:+	YES_LDAS	0.9647	GT	1.9086	AG	1.8323	["ChimerSeq","ChimerKB","FA_CancerSupp","Cosmic","ChimerPub","chimerdb_pubmed","HaasMedCancer","YOSHIHARA_TCGA","INTRACHROMOSOMAL[chr10:7.94Mb]"]
R02	IDT	NCOA4--RET	60	8	ONLY_REF_SPLICE	NCOA4^ENSG00000138293.15	chr10:51582939:+	RET^ENSG00000165731.13	chr10:43612032:+	YES_LDAS	2.0853	GT	1.9086	AG	1.8323	["ChimerSeq","ChimerKB","FA_CancerSupp","Cosmic","ChimerPub","chimerdb_pubmed","HaasMedCancer","YOSHIHARA_TCGA","INTRACHROMOSOMAL[chr10:7.94Mb]"]
R02	TWIST	NCOA4--RET	77	14	ONLY_REF_SPLICE	NCOA4^ENSG00000138293.15	chr10:51582939:+	RET^ENSG00000165731.13	chr10:43612032:+	YES_LDAS	3.2391	GT	1.9086	AG	1.8323	["ChimerSeq","ChimerKB","FA_CancerSupp","Cosmic","ChimerPub","chimerdb_pubmed","HaasMedCancer","YOSHIHARA_TCGA","INTRACHROMOSOMAL[chr10:7.94Mb]"]
R03	Frozen	SPTBN1--EML6	42	23	INCL_NON_REF_SPLICE	SPTBN1^ENSG00000115306.11	chr2:54887136:+	EML6^ENSG00000214595.7	chr2:55181120:+		NA	NA	NA	NA	NA	NA
R03	Agilent	SPTBN1--EML6	141	6	INCL_NON_REF_SPLICE	SPTBN1^ENSG00000115306.11	chr2:54888789:+	EML6^ENSG00000214595.7	chr2:55179762:+	YES_LDAS	4.2706	CA	1.3383	GA	1.8323	["FA_CancerSupp","INTRACHROMOSOMAL[chr2:0.05Mb]","NEIGHBORS[53824]"]
R03	IDT	SPTBN1--EML6	178	13	ONLY_REF_SPLICE	SPTBN1^ENSG00000115306.11	chr2:54887136:+	EML6^ENSG00000214595.7	chr2:55181120:+	YES_LDAS	4.109	GT	1.9086	AG	1.8323	["FA_CancerSupp","INTRACHROMOSOMAL[chr2:0.05Mb]","NEIGHBORS[53824]"]
R03	TWIST	SPTBN1--EML6	166	17	ONLY_REF_SPLICE	SPTBN1^ENSG00000115306.11	chr2:54887136:+	EML6^ENSG00000214595.7	chr2:55181120:+	YES_LDAS	5.2751	GT	1.9086	AG	1.8323	["FA_CancerSupp","INTRACHROMOSOMAL[chr2:0.05Mb]","NEIGHBORS[53824]"]
R04	Frozen	MKRN2--PPARG	8	0	ONLY_REF_SPLICE	MKRN2^ENSG00000075975.11	chr3:12598675:+	PPARG^ENSG00000132170.15	chr3:12421203:+		NA	NA	NA	NA	NA	NA
R04	Agilent	MKRN2--PPARG	12	0	ONLY_REF_SPLICE	MKRN2^ENSG00000075975.11	chr3:12598675:+	PPARG^ENSG00000132170.15	chr3:12353879:+	YES_LDAS	NA	NA	NA	NA	NA	NA
R04	IDT	MKRN2--PPARG	8	0	ONLY_REF_SPLICE	MKRN2^ENSG00000075975.11	chr3:12598675:+	PPARG^ENSG00000132170.15	chr3:12421203:+	YES_LDAS	NA	NA	NA	NA	NA	NA
R05	Frozen	CCDC6--RET	9	4	ONLY_REF_SPLICE	CCDC6^ENSG00000108091.10	chr10:61665880:-	RET^ENSG00000165731.13	chr10:43612032:+		NA	NA	NA	NA	NA	NA
R05	Agilent	CCDC6--RET	4	0	ONLY_REF_SPLICE	CCDC6^ENSG00000108091.10	chr10:61665880:-	RET^ENSG00000165731.13	chr10:43612032:+	YES_LDAS	0.1204	GT	1.8892	AG	1.8323	["ChimerSeq","ChimerKB","FA_CancerSupp","Cosmic","Mitelman","ChimerPub","HaasMedCancer","Larsson_TCGA","YOSHIHARA_TCGA","INTRACHROMOSOMAL[chr10:17.92Mb]"]
R05	IDT	CCDC6--RET	10	0	ONLY_REF_SPLICE	CCDC6^ENSG00000108091.10	chr10:61665880:-	RET^ENSG00000165731.13	chr10:43612032:+	YES_LDAS	0.3594	GT	1.8892	AG	1.8323	["ChimerSeq","ChimerKB","FA_CancerSupp","Cosmic","Mitelman","ChimerPub","HaasMedCancer","Larsson_TCGA","YOSHIHARA_TCGA","INTRACHROMOSOMAL[chr10:17.92Mb]"]
R05	TWIST	CCDC6--RET	8	0	ONLY_REF_SPLICE	CCDC6^ENSG00000108091.10	chr10:61665880:-	RET^ENSG00000165731.13	chr10:43612032:+	YES_LDAS	0.2926	GT	1.8892	AG	1.8323	["ChimerSeq","ChimerKB","FA_CancerSupp","Cosmic","Mitelman","ChimerPub","HaasMedCancer","Larsson_TCGA","YOSHIHARA_TCGA","INTRACHROMOSOMAL[chr10:17.92Mb]"]
R06	Frozen	CDK8--MACROD2	19	14	ONLY_REF_SPLICE	CDK8^ENSG00000132964.7	chr13:26828906:+	MACROD2^ENSG00000172264.12	chr20:15210586:+		NA	NA	NA	NA	NA	NA
R06	Frozen	WNK1--ERC1	24	15	ONLY_REF_SPLICE	WNK1^ENSG00000060237.12	chr12:863490:+	ERC1^ENSG00000082805.15	chr12:1213916:+		NA	NA	NA	NA	NA	NA
R06	Agilent	CDK8--MACROD2	10	0	ONLY_REF_SPLICE	CDK8^ENSG00000132964.7	chr13:26828906:+	MACROD2^ENSG00000172264.12	chr20:15210586:+	YES_LDAS	0.286	GT	1.5628	AG	1.9329	["INTERCHROMOSOMAL[chr13--chr20]"]
R06	Agilent	WNK1--ERC1	4	0	ONLY_REF_SPLICE	WNK1^ENSG00000060237.12	chr12:863490:+	ERC1^ENSG00000082805.15	chr12:1213916:+	YES_LDAS	0.133	GT	1.8892	AG	1.8323	["FA_CancerSupp","Klijn_CellLines","CCLE","ChimerSeq","INTRACHROMOSOMAL[chr12:0.08Mb]","NEIGHBORS[79057]"]
R06	IDT	CDK8--MACROD2	13	0	ONLY_REF_SPLICE	CDK8^ENSG00000132964.7	chr13:26828906:+	MACROD2^ENSG00000172264.12	chr20:15210586:+	YES_LDAS	0.3578	GT	1.5628	AG	1.9329	["INTERCHROMOSOMAL[chr13--chr20]"]
R06	IDT	WNK1--ERC1	5	0	ONLY_REF_SPLICE	WNK1^ENSG00000060237.12	chr12:863490:+	ERC1^ENSG00000082805.15	chr12:1213916:+	YES_LDAS	0.463	GT	1.8892	AG	1.8323	["FA_CancerSupp","Klijn_CellLines","CCLE","ChimerSeq","INTRACHROMOSOMAL[chr12:0.08Mb]","NEIGHBORS[79057]"]
R06	TWIST	CDK8--MACROD2	33	1	ONLY_REF_SPLICE	CDK8^ENSG00000132964.7	chr13:26828906:+	MACROD2^ENSG00000172264.12	chr20:15210586:+	YES_LDAS	0.7954	GT	1.5628	AG	1.9329	["INTERCHROMOSOMAL[chr13--chr20]"]
R09	Frozen	FTSJ3--POLG2	28	46	ONLY_REF_SPLICE	FTSJ3^ENSG00000108592.12	chr17:61903416:-	POLG2^ENSG00000256525.2	chr17:62474105:-		NA	NA	NA	NA	NA	NA
R09	Agilent	FTSJ3--POLG2	11	0	ONLY_REF_SPLICE	FTSJ3^ENSG00000108592.12	chr17:61903416:-	POLG2^ENSG00000256525.2	chr17:62474105:-	YES_LDAS	0.3406	GT	1.8892	AG	1.5656	["INTRACHROMOSOMAL[chr17:0.57Mb]"]
R09	IDT	FTSJ3--POLG2	10	0	ONLY_REF_SPLICE	FTSJ3^ENSG00000108592.12	chr17:61903416:-	POLG2^ENSG00000256525.2	chr17:62474105:-	YES_LDAS	0.2007	GT	1.8892	AG	1.5656	["INTRACHROMOSOMAL[chr17:0.57Mb]"]
R09	TWIST	FTSJ3--POLG2	12	0	ONLY_REF_SPLICE	FTSJ3^ENSG00000108592.12	chr17:61903416:-	POLG2^ENSG00000256525.2	chr17:62474105:-	YES_LDAS	0.2542	GT	1.8892	AG	1.5656	["INTRACHROMOSOMAL[chr17:0.57Mb]"]
R10	Frozen	TPM3--NTRK1	26	10	ONLY_REF_SPLICE	TPM3^ENSG00000143549.15	chr1:154141781:-	NTRK1^ENSG00000198400.7	chr1:156844363:+		NA	NA	NA	NA	NA	NA
R10	Agilent	TPM3--NTRK1	45	4	ONLY_REF_SPLICE	TPM3^ENSG00000143549.15	chr1:154142876:-	NTRK1^ENSG00000198400.7	chr1:156844363:+	YES_LDAS	1.5896	GT	1.9329	AG	1.6895	["HaasMedCancer","Klijn_CellLines","chimerdb_pubmed","CCLE","FA_CancerSupp","ChimerKB","ChimerSeq","ChimerPub","Cosmic","INTRACHROMOSOMAL[chr1:2.62Mb]"]
R10	IDT	TPM3--NTRK1	153	19	ONLY_REF_SPLICE	TPM3^ENSG00000143549.15	chr1:154142876:-	NTRK1^ENSG00000198400.7	chr1:156844363:+	YES_LDAS	7.2378	GT	1.9329	AG	1.6895	["HaasMedCancer","Klijn_CellLines","chimerdb_pubmed","CCLE","FA_CancerSupp","ChimerKB","ChimerSeq","ChimerPub","Cosmic","INTRACHROMOSOMAL[chr1:2.62Mb]"]
R10	TWIST	TPM3--NTRK1	116	13	ONLY_REF_SPLICE	TPM3^ENSG00000143549.15	chr1:154142876:-	NTRK1^ENSG00000198400.7	chr1:156844363:+	YES_LDAS	5.7808	GT	1.9329	AG	1.6895	["HaasMedCancer","Klijn_CellLines","chimerdb_pubmed","CCLE","FA_CancerSupp","ChimerKB","ChimerSeq","ChimerPub","Cosmic","INTRACHROMOSOMAL[chr1:2.62Mb]"]
