# Supplementary material for: Functional comparison of exome capture-based methods for transcriptomic profiling of formalin-fixed paraffin-embedded tumors
Source: NPJ Genom Med. 2021 Aug 12;6:66. doi: 10.1038/s41525-021-00231-7 (PMC8360986; doi:10.1038/s41525-021-00231-7)
Supplement: Supplementary file 6 — Supplementary Data 6 [file 41525_2021_231_MOESM6_ESM.xlsx]

## Sheet: Suppl. Data 6
Supplementary Data 6: Workflow of RNA library preparation for sequencing for the fresh-frozen and FFPE samples
FRESH FROZEN WORKFLOW								FFPE WORKFLOW
	TruSeq RNA	TruSeq Stranded RNA	TruSeq Stranded Total RNA				Agilent Exome Capture		IDT Exome Capture		TBS Exome Capture
RIN number cut off	≥7	≥7	≤6.9		RNA Input		200ng	200ng	200ng	200-400ng	100ng	100-200ng
RNA Input	100	100	300		Pre capture library kit		Agilent SureSelectXT RNA Direct (G9691-90050)		NEBNext Ultra Directional (NEB #E7760)		NEBNext Ultra Directional (NEB #E7760)
Transcriptome Enrichment	PolyA	PolyA	rRNA depletion		RNA fragmentation conditions		For RNA %DV200 ≥54 94oCx3min, 65oCx2min					For RNA %DV200 <54 65oCx5min
directionality	NO	YES	YES		Pre Capture library amplification		For RNA %DV200 ≥30 14 cycles	For RNA %DV200 <30 15-16 cycles	For RNA %DV200≥30 11 cycles	For RNA %DV200 <30 14-16 cycles	For RNA %DV200≥30 11 cycles	For RNA %DV200 <30 14-15 cycles
Library amplification	15 cycles	15 cycles	15 cycles		Pre capture library Index		NO	NO	YES	YES	YES	YES
					Hybridization		Agilent SureSelectXT Human All Exon v6 + UTRs (5190-8881) (biotinylated RNA baits)		IDT xGen Exome Research Panel v1.0 (legacy) (5'-biotin-modified oligo probes)		Twist Human Core Exome (PN100790) (biotinylated double stranded DNA probes)
					Library input for capture hybridization		200ng	200ng	5000ng of pooled libraries, 500ng each library		1500ng of pooled libraries, 300 ng each library
					Post Capture library amplification		12 cycles (Index)	12 cycles (Index)	7 cycles		8 cycles
