# Supplementary material for: Functional comparison of exome capture-based methods for transcriptomic profiling of formalin-fixed paraffin-embedded tumors
Source: NPJ Genom Med. 2021 Aug 12;6:66. doi: 10.1038/s41525-021-00231-7 (PMC8360986; doi:10.1038/s41525-021-00231-7)
Supplement: Supplementary file 7 — Supplementary Data 7 [file 41525_2021_231_MOESM7_ESM.xlsx]

## Sheet: Suppl. Data 7
Supplementary Data 7: Quality metrics of RNA library preparation from fresh-frozen and FFPE samples
Sample ID	Bioanalyzer RIN	DV200	Agilent score	PreCapture Library Prep Kit	RNA Input TOTAL (ng)	Qubit Concentration (ng/ul)	Total RNA yield (ng)	Fragmentation, To, time	Pre capture PCR amplification	Pre capture library yield (ng)	Precapture library size	Capture hybridization platform	ng used for hybridization	Post capture PCR amplification	Post capture library yield (ng)	Postcapture library size	Post capture library molarity	Sequencing flowcell
R01_FF	2.8	NA	NA	rRNARemoval+TruSeq™ RNA Sample Prep Kit v2 -Set B (48rxn)	300	80.88	3639.6	NA	NA	NA	NA	NA	NA	NA	NA	NA	NA	PE75, HiSeq2500
R01_AGI_PE	2.3	28	poor	Agilent_SureSelect_XT	200	104	3328	65Cx5min	14	1835	226	AGI	200	12	127.8	275	23	PE100, HiSeq4000
R01_IDT_PE	2.3	28	poor	NEBNextUltraIIDirectional-NoRibodepletion	200	104	3328	65Cx5min	12	852	300	IDT	500	7	162.4	316	39	PE100, HiSeq4000
R01_TBS_PE	2.3	28	poor	NEBNextUltraIIDirectional-NoRibodepletion	100	104	3328	none	14	316	242	TBS	300	8	740	374	150	PE100, HiSeq4000
R02_FF	7.8	NA	NA	TruSeq™ RNA Sample Prep Kit v2 -Set B (48rxn)	500	144.59	6506.55	NA				NA	NA	NA	NA	NA	NA	PE75, HiSeq2500
R02_AGI_PE	2.7	61	good	Agilent_SureSelect_XT	200	114	3990	65Cx5min	14	1340	250	AGI	200	12	136.2	297	23	PE100, HiSeq4000
R02_IDT_PE	2.7	61	good	NEBNextUltraIIDirectional-NoRibodepletion	200	114	3990	94C_3min_65C_2min	11	2160	364	IDT	500	7	162.4	316	39	PE100, HiSeq4000
R02_TBS_PE	2.7	61	good	NEBNextUltraIIDirectional-NoRibodepletion	100	114	3990	none	14	840	275	TBS	300	8	740	374	150	PE100, HiSeq4000
R03_FF	8.5	NA	NA	Truseq Stranded mRNA sample Preparation	200	486	21870	NA	NA	NA	NA	NA	NA	NA	NA	NA	NA	PE75, HiSeq2500
R03_AGI_PE	2.6	74	good	Agilent_SureSelect_XT	200	232	7424	94C_3min_65C_2min	14	1270	203	AGI	200	12	159.6	284	28	PE100, HiSeq4000
R03_IDT_PE	2.6	74	good	NEBNextUltraIIDirectional-NoRibodepletion	200	232	7424	94C_3min_65C_2min	11	1036	315	IDT	500	7	162.4	316	39	PE100, HiSeq4000
R03_TBS_PE	2.6	74	good	NEBNextUltraIIDirectional-NoRibodepletion	200	232	7424	94C_3min_65C_2min	11	1036	315	TBS	300	8	1044	343	231	PE100, HiSeq4000
R04_FF	7.5	NA	NA	TruSeq™ RNA Sample Prep Kit v2 -Set B (48rxn)	NA	330.4	14868	NA	NA	NA	NA	NA	NA	NA	NA	NA	NA	PE75, HiSeq2500
R04_AGI_PE	2.3	60	good	Agilent	200	366	16470	94oCx3min, 65oCx2min	14	795	217	AGI	200	12	85	257	17	PE100, HiSeq4000
R04_IDT_PE	2.3	60	good	NEBNextUltraIIDirectional-NoRibodepletion	100	366	16470	94oC_8min	12	2160	263	IDT	500	8	79	246	23	PE100, HiSeq4000
R04_TBS_PE	2.3	60	good	RNA depeletion_NEBNextUltraIIDIrectional	100	366	16470	94oC_8min	15	192	259	TBS	100	8	876	270	246	PE100, HiSeq4000
R05_FF	4.5	NA	NA	rRNARemoval+TruSeq™ RNA Sample Prep Kit v2 -Set B (48rxn)	ALL	92.36	4156.2	NA	NA	NA		NA	NA	NA	NA	NA	NA	PE100, HiSeq2500
R05_AGI_PE	na	51	good	Agilent_SureSelect_XT	200	28.2	705	65Cx5min	16	236.5	202	AGI	200	12	83.4	250	17	PE100, HiSeq4000
R05_IDT_PE	2.4	51	good	NEBNextUltraIIDirectional-NoRibodepletion	400	54.5	2452.5	65Cx5min	12	416	341	IDT	416	7	162.4	316	39	PE100, HiSeq4000
R05_TBS_PE	2.4	51	good	NEBNextUltraIIDirectional-NoRibodepletion	200	54.5	2452.5	65Cx5min	14	194.8	346	TBS	300	8	1044	343	231	PE100, HiSeq4000
R06_FF	3.8	NA	NA	rRNARemoval+TruSeq™ RNA Sample Prep Kit v2 -Set B (48rxn)	NA	13.55	609.75	NA	NA	NA	NA	NA	NA	NA	NA	NA	NA	PE75, HiSeq2500
R06_AGI_PE	2.4	22	poor	Agilent_SureSelect_XT	200	142	4260	65Cx5min	15	765	207	AGI	200	12	83.4	260	16	PE100, HiSeq4000
R06_IDT_PE	2.4	22	poor	NEBNextUltraIIDirectional-NoRibodepletion	200	142	4260	65Cx5min	15	506	282	IDT	500	7	162.4	316	39	PE100, HiSeq4000
R06_TBS_PE	2.4	22	poor	NEBNextUltraIIDirectional-NoRibodepletion	200	142	4260	65Cx5min	15	506	282	TBS	300	8	1044	343	231	PE100, HiSeq4000
R07_FF	5.7	NA	NA	rRNARemoval+TruSeq™ RNA Sample Prep Kit v2 -Set B (48rxn)	500	199.6	8982	NA	NA	NA	NA	NA	NA	NA	NA	NA	NA	PE75, HiSeq2500
R07_AGI_PE	2.4	38	poor	Agilent_SureSelect_XT	200	260	8320	65Cx5min	16	330	179	AGI	200	12	52.5	247	11	PE100, HiSeq4000
R07_IDT_PE	2.4	38	poor	NEBNextUltraIIDirectional-NoRibodepletion	400	260	8320	65Cx5min	16	158	277	IDT	157	7	162.4	316	39	PE100, HiSeq4000
R08_FF	9.9	NA	NA	TruSeq™ RNA Sample Prep Kit v2 -Set B (48rxn)	NA	210.9	9490.5	NA	NA	NA	NA	NA	NA	NA	NA	NA	NA	PE75, HiSeq4000
R08_AGI_PE	2.5	45	poor	Agilent	200	120	8984	65oC,x5min	14	570	189	AGI	200	12	79	245	16	PE100, HiSeq4000
R08_IDT_PE	2.5	45	poor	NEBNextUltraIIDirectional-NoRibodepletion	100	120	8984	94oC_8min	12	2040	254	IDT	500	8	79	246	23	PE100, HiSeq4000
R08_TBS_PE	2.5	45	poor	RNA depeletion_NEBNextUltraIIDIrectional	100	120	8984	94oC_8min	15	115	257	TBS	100	8	876	270	246	PE100, HiSeq4000
R09_FF	7.5	NA	NA	TruSeq™ RNA Sample Prep Kit v2 -Set B (48rxn)	NA	248.6	11187	NA	NA	NA	NA	NA	NA	NA	NA	NA	NA	PE75, HiSeq2500
R09_AGI_PE	2	25	poor	Agilent_SureSelect_XT	200	106	3392	65Cx5min	15	750	210	AGI	200	12	100.2	261	19	PE100, HiSeq4000
R09_IDT_PE	2	25	poor	NEBNextUltraIIDirectional-NoRibodepletion	200	106	3392	65Cx5min	15	960	290	IDT	500	7	162.4	316	39	PE100, HiSeq4000
R09_TBS_PE	2	25	poor	NEBNextUltraIIDirectional-NoRibodepletion	200	106	3392	65Cx5min	15	960	290	TBS	300	8	1044	343	231	PE100, HiSeq4000
R10_FF	6.2	NA	NA	Truseq Stranded mRNA sample Preparation	NA	612.1	27544.5	NA	NA	NA	NA	NA	NA	NA	NA	NA	NA	PE75, HiSeq4000
R10_AGI_PE	2.1	44	poor	Agilent_SureSelect_XT	200	85.8	3003	65Cx5min	14	1545	227	AGI	200	12	61.8	278	11	PE100, HiSeq4000
R10_IDT_PE	2.1	44	poor	NEBNextUltraIIDirectional-NoRibodepletion	200	85.8	3003	65Cx5min	12	668	307	IDT	500	7	162.4	316	39	PE100, HiSeq4000
R10_TBS_PE	2.1	44	poor	NEBNextUltraIIDirectional-NoRibodepletion	100	85.8	3003	none	14	504	291	TBS	300	8	740	374	150	PE100, HiSeq4000
R11_FF	7.6	NA	NA	Truseq Stranded mRNA sample Preparation	NA	157.2	7074	NA	NA	NA	NA	NA	NA	NA	NA	NA	NA	PE75, HiSeq4000	Needs CONFIRMATION
R11_AGI_PE	2.4	87	good	Agilent	200	76.2	3429	94oCx3min, 65oCx2min	14	1380	228	AGI	200	12	133	279	24	PE100, HiSeq4000
R11_IDT_PE	2.4	87	good	NEBNextUltraIIDirectional-NoRibodepletion	100	76.2	3429	94oC_8min	12	1536	264	IDT	500	8	79	246	23	PE100, HiSeq4000
R11_TBS_PE	2.4	87	good	RNA depeletion_NEBNextUltraIIDIrectional	100	76.2	3429	94oC_8min	15	2310	264	TBS	375	8	1172	291	305	PE100, HiSeq4000
